# Supplementary material for: Benefits of an anti-inflammatory diet compared to a low-residue diet during concurrent chemoradiation therapy for patients with locally advanced cervical cancer: a randomized clinical trial
Source: Front Nutr. 2026 Jul 13;13:1835417. doi: 10.3389/fnut.2026.1835417 (PMC13402472; doi:10.3389/fnut.2026.1835417)
Supplement: Supplementary file 1 [file Data_Sheet_1.zip › Supplementary Table S1.xlsx]

## Sheet: Hoja1
Energy and macronutrients
Group	Meassurenment	V1 Energy (kcal/kg)	V2 Energy (kcal/kg)	V3 Energy (kcal/kg)	V4 Energy (kcal/kg)	V5 Energy (kcal/kg)	V1 Protein (g/kg)	V2 Protein (g/kg)	V3 Protein (g/kg)	V4 Protein (g/kg)	V5 Protein (g/kg)	V1 Fats (g/kg)	V2 Fats (g/kg)	V3 Fats (g/kg)	V4 Fats (g/kg)	V5 Fats (g/kg)	V1 Carbohydrates (g/kg)	V2 Carbohydrates (g/kg)	V3 Carbohydrates (g/kg)	V4 Carbohydrates (g/kg)	V5 Carbohydrates (g/kg)	V1 Total fiber (g)	V2 Total fiber (g)	V3 Total fiber (g)	V4 Total fiber (g)	V5 Total fiber (g)	V1 Soluble fiber (g)	V2 Soluble fiber (g)	V3 Soluble fiber (g)	V4 Soluble fiber (g)	V5 Soluble fiber (g)	V1 Omega 3 (g)	V2 Omega 3 (g)	V3 Omega 3 (g)	V4 Omega 3 (g)	V5 Omega 3 (g)
Anti-inflammatory diet	Median (q25 - q75)	21.35 (14.37–25.11)	17.83 (14.71–21.73)	16.45 (10.97–21.47)	17.98 (11.95–24.81)	20.44 (15.84–27.71)	0.80 (0.55–1.14)	0.95 (0.76–1.17)	0.66 (0.46–1.01)	0.72 (0.53–1.16)	0.98 (0.75–1.36)	0.60 (0.35–0.96)	0.51 (0.37–0.75)	0.39 (0.19–0.67)	0.42 (0.27–0.68)	0.56 (0.35–0.96)	2.82 (2.16–3.37)	2.51 (1.91–3.03)	2.26 (1.74–3.15)	2.66 (1.87–3.52)	2.70 (2.02–3.84)	17.47 (12.85–25.41)	28.71 (22.20–40.14)	23.62 (17.93–29.36)	20.82 (15.06–34.89)	31.52 (20.76–40.32)	2.09 (0.86–3.43)	2.34 (1.19–3.65)	2.29 (1.43–3.89)	2.14 (0.71–3.49)	3.31 (1.50–4.73)	0.60 (0.31–0.93)	4.65 (2.25–8.32)	2.18 (0.54–4.99)	2.24 (0.68–5.24)	3.04 (0.84–5.68)
	95% CI	17.5–23.3	16.33–20.26	12.69–18.98	13.76–19.71	18.24–24.72	0.65–1.010	0.80–1.08	0.510–0.900	0.56–1.03	0.91–1.22	0.47–0.82	0.40–0.67	0.22–0.50	0.30–0.65	0.48–0.74	2.43–3.12	2.10–2.88	1.94–2.92	1.920–2.90	2.18–3.35	13.35–22.36	23.85–34.46	20.11–28.86	18.41–32.00	22.34–38.84	1.03–2.92	1.53–3.27	1.86–2.92	1.28–2.71	1.71–3.89	0.38–0.78	2.65–5.81	1.53–4.43	1.23–3.56	1.45–4.74
Low residue diet	Median (q25 - q75)	21.11 (15.15–27.69)	21.09 (15.57–27.49)	13.88 (10.58–19.64)	18.08 (13.55–22.51)	20.55 (16.47–25.85)	0.78 (0.60–1.04)	1.03 (0.77–1.26)	0.61 (0.41–0.90)	0.74 (0.58–1.18)	0.88 (0.77–1.12)	0.54 (0.40–1.00)	0.54 (0.36–0.78)	0.31 (0.19–0.51)	0.41 (0.25–0.55)	0.57 (0.41–0.75)	2.81 (2.18–3.57)	2.78 (1.92–4.00)	2.26 (1.40–2.76)	2.80 (1.92–3.20)	2.64 (2.15–3.79)	21.02 (12.06–27.36)	21.80 (14.79–29.55)	13.79 (11.07–20.94)	17.38 (9.98–27.08)	19.35 (15.05–26.81)	2.59 (0.98–4.87)	1.95 (1.44–3.76)	1.18 (0.51–2.43)	1.29 (0.73–2.81)	2.31 (1.44–3.48)	0.58 (0.37–0.88)	0.73 (0.34–2.02)	0.30 (0.16–0.67)	0.52 (0.24–0.83)	0.49 (0.34–1.44)
	95% CI	15.72–23.48	16.99–24.44	12.95–16.91	15.46–20.04	17.61–23.28	0.65–0.90	0.89–1.20	0.48–0.80	0.68–1.040)	0.82–1.00	0.45–0.74	0.42–0.63	0.21–0.42	0.27–0.49	0.51–0.69	2.54–3.14	2.15–3.47	1.96–2.64	2.25–3.09	2.30–3.60	17.41–23.61	16.99–24.44	12.19–16.05	12.04–21.49	16.63–22.03	1.54–3.79	1.61–3.10	0.77–1.61	0.81-2.45	1.70–2.95	0.48–0.77	0.50–1.57	0.19–0.52	0.27–0.69	0.39–0.84
p-value		0.74	0.251	0.372	0.899	0.685	0.906	0.431	0.539	0.649	0.227	0.949	0.785	0.247	0.332	0.996	0.679	0.202	0.649	0.646	0.975	0.578	0.001	<0.0001	0.078	<0.0001	0.194	0.956	0.004	0.3245	0.155	0.931	<0.0001	<0.0001	<0.0001	<0.0001
Vitamins and mineral
Group	Meassurenment	V1 Vitamin A (IU)	V2 Vitamin A (IU)	V3 Vitamin A (IU)	V4 Vitamin A (IU)	V5 Vitamin A (IU)	V1 α-Carotene (µg)	V2 α-Carotene (µg)	V3 α-Carotene (µg)	V4 α-Carotene (µg)	V5 α-Carotene (µg)	V1 β-Carotene (µg)	V2 β-Carotene (µg)	V3 β-Carotene (µg)	V4 β-Carotene (µg)	V5 β-Carotene (µg)	V1 Vitamin C (mg)	V2 Vitamin C (mg)	V3 Vitamin C (mg)	V4 Vitamin C (mg)	V5 Vitamin C (mg)	V1 Vitamin D (µg)	V2 Vitamin D (µg)	V3 Vitamin D (µg)	V4 Vitamin D (µg)	V5 Vitamin D (µg)	V1 Magnesium (mg)	V2 Magnesium (mg)	V3 Magnesium (mg)	V4 Magnesium (mg)	V5 Magnesium (mg)	V1 Selenium (µg)	V2 Selenium (µg)	V3 Selenium (µg)	V4 Selenium (µg)	V5 Selenium (µg)	V1 Zinc (mg)	V2 Zinc (mg)	V3 Zinc (mg)	V4 Zinc (mg)	V5 Zinc (mg)	V1 Vitamin E (mg)	V2 Vitamin E (mg)	V3 Vitamin E (mg)	V4 Vitamin E (mg)	V5 Vitamin E (mg)
Anti-inflammatory diet	Median (q25 - q75)	5275.06 (1780.19–14127.50)	4422.77 (2260.03–15327.73)	6496.64 (2369.72–12950.79)	4231.14 (1240.60–11035.34)	3296.89 (1503.54–8405.94)	35.02 (7.42–927.23)	113.46 (44.92–873.50)	99.53 (23.28–1522.80)	72.93 (21.86–1481.93)	59.00 (27.58–165.20)	1820.69 (422.81–6592.29)	1784.24 (666.79–7668.95)	3350.21 (653.72–6574.43)	1484.22 (282.96–4965.80)	1019.69 (423.54–4050.32)	89.40 (31.41–126.89)	84.90 (50.13–147.44)	84.50 (54.50–140.18)	85.25 (27.43–151.16)	116.25 (67.66–213.38)	0.37 (0.08–2.46)	0.33 (0.11–2.62)	0.22 (0.09–0.49)	0.20 (0.05–1.99)	0.57 (0.17–2.17)	214.17 (151.14–309.03)	271.73 (189.79–324.18)	199.85 (118.67–295.17)	201.49 (138.88–354.57)	261.55 (204.12–374.19)	53.94 (33.28–79.20)	66.28 (45.05–105.04)	42.34 (30.33–72.81)	51.61 (32.27–74.08)	62.58 (40.47–85.92)	6.64 (4.79–11.49)	7.72 (5.84–12.98)	5.78 (3.99–9.94)	8.92 (4.89–12.23)	10.03 (5.75–13.61)	3.42 (1.93–7.42)	6.07 (3.60–7.18)	3.86 (1.78–5.83)	3.37 (2.21–6.30)	5.30 (3.57–8.86)
	95% CI	2383–11801	3169–12337	3097–11649	2248–8436	2435–6135	11.89–115.0	65.28–178.2	38.28–1473	44.25–116.0	35.02–108.6	617.4–5025	1119–6176	1212–6026	531.3–3671	533.3–1713	66.35–106.4	62.95–132.9	72.88–128.2	42.63–135.2	89.90–176.5	0.08–2.46	0.11–2.62	0.09–0.49	0.05–1.99	0.17–2.17	169.5–253.5	203.7–314.5	164.0–259.1	160.6–276.3	236.5–305.7	37.66–70.81	49.11–86.13	34.37–57.08	(40.26–69.46)	47.53–77.69	5.53–8.95	6.32–9.24	4.43–7.86	5.83–11.50	6.39–11.51	2.63–6.19	4.53–6.82	2.39–5.57	2.60–5.59	4.10–6.92
Low residue diet	Median (q25 - q75)	5217.31 (2173.50–13655.90)	4987.36 (2774.69–16136.35)	3939.95 (1465.69–14525.41)	3301.33 (1620.88–10632.92)	10520.26 (2935.67–16904.67)	47.81 (11.86–1473.80)	96.19 (24.66–2349.00)	42.33 (17.29–1713.20)	46.61 (12.72–1480.59)	93.40 (28.89–2437.42)	2089.58 (702.59–6614.99)	2368.81 (809.98–9073.19)	1670.62 (399.63–6721.02)	1215.57 (357.31–4907.95)	3662.94 (626.12–7492.76)	69.36 (37.81–227.56)	75.13 (34.14–149.60)	63.99 (27.24–136.11)	77.04 (36.43–109.01)	104.10 (63.91–143.55)	0.47 (0.06–1.33)	0.78 (0.20–2.72)	0.21 (0.05–1.83)	0.23 (0.00–1.50)	0.66 (0.09–3.31)	236.22 (171.51–303.16)	235.07 (181.94–329.58)	156.12 (102.24–212.92)	203.90 (132.49–290.57)	202.59 (164.02–304.31)	55.01 (36.57–79.71)	68.56 (47.55–94.81)	40.24 (27.04–76.40)	53.32 (33.86–70.28)	59.18 (41.68–76.70)	6.94 (4.88–9.64)	7.33 (4.77–11.19)	4.98 (3.25–7.51)	6.18 (4.68–8.25)	7.22 (5.42–10.10)	3.76 (2.33–6.36)	5.86 (4.09–6.97)	3.43 (1.85–5.08)	3.65 (2.43–5.22)	4.78 (2.97–6.53)
	95% CI	3103–9137	3117–11761	2418–8360	2358–7421	3826–13788	28.40–99.96	35.02–1191	29.50–736.3	21.72–89.80	41.77–1498	1129–4529	1271–6543	1189–3939	603.0–3428	1382–7206	48.28–124.0	42.58–125.9	44.27–88.89	52.13–88.45	78.72–121.4	0.06–1.33	0.20–2.72	0.05–1.83	0.00–1.50	0.09–3.31	194.6–281.2	194.5–284.7	134.3–172.2	168.4–263.9	173.1–250.3	42.74–68.43	59.08–88.08	28.72–54.22	41.73–60.47	48.76–69.67	5.67–8.14	5.89–8.92	4.00–6.53	5.34–6.86	6.03–8.50	3.16–5.47	4.83–6.54	2.33–4.25	2.91–4.36	3.95–5.78
p-value		0.971	0.633	0.353	0.87	0.013	0.902	0.767	0.588	0.407	0.188	0.848	0.509	0.418	0.76	0.037	0.736	0.597	0.111	0.536	0.362	0.953	0.173	0.76	0.938	0.845	0.642	0.299	0.017	0.512	0.039	0.913	0.74	0.665	0.953	0.848	0.585	0.452	0.226	0.037	0.11	0.62	0.827	0.367	0.823	0.362
Antioxidants
Group	Meassurenment	V1 Cryptoxanthin (µg)	V2 Cryptoxanthin (µg)	V3 Cryptoxanthin (µg)	V4 Cryptoxanthin (µg)	V5 Cryptoxanthin (µg)	V1 Lutein-Zeaxanthin (µg)	V2 Lutein-Zeaxanthin (µg)	V3 Lutein-Zeaxanthin (µg)	V4 Lutein-Zeaxanthin (µg)	V5 Lutein-Zeaxanthin (µg)	V1 Lycopene (µg)	V2 Lycopene (µg)	V3 Lycopene (µg)	V4 Lycopene (µg)	V5 Lycopene (µg)	V1 Ginger AOx (mg)	V2 Ginger AOx (mg)	V3 Ginger AOx (mg)	V4 Ginger AOx (mg)	V5 Ginger AOx (mg)	V1 Turmeric AOx (mg)	V2 Turmeric AOx (mg)	V3 Turmeric AOx (mg)	V4 Turmeric AOx (mg)	V5 Turmeric AOx (mg)	V1 Green tea EGCG (mg)	V2 Green tea EGCG (mg)	V3 Green tea EGCG (mg)	V4 Green tea EGCG (mg)	V5 Green tea EGCG (mg)
Anti-inflammatory diet	Median (q25 - q75)	33.74 (3.05–748.14)	90.00 (22.71–493.11)	164.93 (22.93–447.27)	121.20 (18.01–439.47)	61.32 (16.41–855.73)	673.13 (182.02–1319.43)	1170.30 (293.81–5029.53)	773.68 (336.23–1771.26)	507.59 (262.51–1354.15)	441.06 (172.34–1089.13)	2315.70 (0.64–4225.55)	2315.70 (4.45–3649.20)	1325.30 (0.00–6034.21)	1325.94 (0.05–5578.40)	2650.79 (921.45–6178.36)	0.00 (0.00–0.00)	3.46 (1.73–5.18)	3.46 (0.00–3.46)	3.46 (1.30–6.91)	3.46 (1.73–6.04)	0.00 (0.00–0.00)	3.81 (1.90–7.61)	3.65 (0.00–6.66)	3.81 (0.00–7.61)	3.81 (0.00–9.52)	0.00 (0.00–0.00)	187.00 (187.00–374.00)	187.00 (0.00–374.00)	187.00 (0.00–280.50)	187.00 (0.00–187.00)
	95% CI	12.15–214.3	48.05–435.2	39.69–393.1	28.30–374.8	26.01–734.6	235.2–1146	455.7–2210	494.0–1339	507.59 (283.6–906.1)	213.8–793.7	912.3–2737	1158–2651	5.740–3649	456.2–3650	1825–3808	0.00–0.00	1.73–3.46	0.00–3.46	1.73–3.46	1.73–5.18	0.00–0.00	3.81–7.61	0.54–3.81	1.90–7.61	0.00–3.81	0.00–0.00	187.0–374.0	0.00–374.0	0.00–187.0	0.00–187.0
Low residue diet	Median (q25 - q75)	14.97 (1.33–49.78)	42.02 (10.58–405.86)	25.06 (3.30–67.57)	18.36 (3.76–439.03)	67.23 (14.26–467.63)	483.62 (110.58–990.73)	882.11 (355.78–1598.26)	685.34 (148.45–1284.91)	460.54 (140.37–1061.25)	617.20 (316.83–1265.65)	2566.94 (0.07–5724.49)	2483.15 (0.18–4316.42)	2497.00 (0.00–4561.50)	3004.29 (0.14–4982.05)	2237.60 (4.22–5379.58)	0.00 (0.00–0.00)	0.00 (0.00–0.00)	0.00 (0.00–0.00)	0.00 (0.00–0.00)	0.00 (0.00–0.00)	0.00 (0.00–0.00)	0.00 (0.00–0.00)	0.00 (0.00–0.00)	0.00 (0.00–0.00)	0.00 (0.00–0.00)	0.00 (0.00–0.00)	0.00 (0.00–0.00)	0.00 (0.00–0.00)	0.00 (0.00–0.00)	0.00 (0.00–0.00)
	95% CI	3.96–23.24	23.94–76.32	16.39–31.88	12.87–157.2	31.03–250.6	213.7–863.1	751.4–1411	295.6–1019	460.54 (267.1–819.5)	436.4–933.5	912.3–4807	662.7–3649	0.00–3649	1325–3662	912.5–3656	0.00–0.00	0.00–0.00	0.00–0.00	0.00–0.00	0.00–0.00	0.00–0.00	0.00–0.00	0.00–0.00	0.00–0.00	0.00–0.00	0.00–0.00	0.00–0.00	0.00–0.00	0.00–0.00	0.00–0.00
p-value		0.073	0.149	0.004	0.173	0.495	0.266	0.418	0.096	0.442	0.229	0.611	0.949	0.711	0.566	0.578	0.973	<0.0001	<0.0001	<0.0001	<0.0001	0.311	<0.0001	<0.0001	<0.0001	<0.0001	1	<0.0001	<0.0001	<0.0001	<0.0001
