# Supplementary material for: Benefits of an anti-inflammatory diet compared to a low-residue diet during concurrent chemoradiation therapy for patients with locally advanced cervical cancer: a randomized clinical trial
Source: Front Nutr. 2026 Jul 13;13:1835417. doi: 10.3389/fnut.2026.1835417 (PMC13402472; doi:10.3389/fnut.2026.1835417)
Supplement: Supplementary file 1 [file Data_Sheet_1.zip › Supplementary Table S2.xlsx]

## Sheet: Sheet1
	MIXED EFFECTS MODELS
	DIET
	Variable	Source of variation
		Time by Group		Time		Group		Subject
		% of total variation	P value	% of total variation	P value	% of total variation	P value	% of total variation	P value
	Energy intake (kcal/kg)	0.5707	0.2084	3.406	<0.0001	0.4081	0.4785	65.21	<0.0001
	Protein intake (g/kg)	0.4814	0.3784	4.765	<0.0001	0.6351	0.3409	56.04	<0.0001
	Fat intake (g/kg)	0.2831	0.5744	4.797	<0.0001	1.231	0.2023	60.34	<0.0001
	Carbohydrate intake (g/kg)	0.6019	0.2363	1.92	0.0029	0.03405	0.8347	62.91	<0.0001
	Fibra total (g)	3.549	0.0002	4.661	<0.0001	7.373	0.0002	38.48	<0.0001
	Fibra sol (g)	2.896	0.0095	3.131	0.0061	0.6247	0.1952	29.66	<0.0001
	Omega-3 (g)	5.701	<0.0001	5.48	<0.0001	17.75	<0.0001	27.78	<0.0001
	Vit A (IU)	1.1 21	0.2453	1.312	0.1791	0.02592	0.7981	31.86	<0.0001
	Vit C (mg)	0.3326	0.7877	1.896	0.0677	0.02524	0.7962	30.46	0.0002
	Vit E (mg)	0.5539	0.5149	5.414	<0.0001	0.6437	0.232	35.95	<0.0001
	Mg (mg)	0.8297	0.2646	3.523	0.0008	2.64	0.0276	42.48	<0.0001
	Zn (mg)	0.4153	0.6106	3.62	0.0017	1.673	0.0644	38.55	<0.0001
	Se (mcg)	0.1857	0.8447	4.512	0.0001	0.174	0.5647	42.15	<0.0001
	b-Carotene (mcg)	0.8088	0.3882	1.409	0.1478	0.01582	0.8453	33.46	<0.0001
	Cryptoxanthin (mcg)	0.4132	0.693	1.044	0.2486	1.316	0.0858	35.22	<0.0001
	Lutein-Zeaxanthin (mcg)	0.1663	0.8962	0.8884	0.356	0.6613	0.1996	32.03	<0.0001
	Lycopene (mcg)	0.1129	0.9628	0.7656	0.4746	0.05999	0.6753	27.49	0.005
	Ginger AOx (mg)	6.066	<0.0001	5.987	<0.0001	20.34	<0.0001	28.68	<0.0001
	Turmeric AOx (mg)	5.506	<0.0001	5.506	<0.0001	21.09	<0.0001	24.24	<0.0001
	Green tea EGCG (mg)	9.009	<0.0001	9.009	<0.0001	31.11	<0.0001	17.76	<0.0001
	Dairy Probiotics (CFUs)	2.443	0.0035	3.787	0.0001	7.338	0.0003	41.74	<0.0001
	Lactose (g)	0.8637	0.3336	3.05	0.0121	0.5127	0.2701	33.67	<0.0001
	%Fat intake (g/kg)	0.1655	0.9229	6.101	<0.0001	0.7935	0.1618	32.24	<0.0001
	NUTRITION
	Variable	Source of variation
		Time by Group		Time		Group		Subject
		% of total variation	P value	% of total variation	P value	% of total variation	P value	% of total variation	P value
	PG-SGA	0.5641	0.4638	20.87	<0.0001	0.2214	0.3989	24.93	<0.0001
	% Malnourished	0.7029	0.327	6.957	<0.0001	0.02907	0.8153	42.87	<0.0001
	Strength	0.4657	0.0237	1.51	<0.0001	0.6387	0.438	85.14	<0.0001
	PNI	0.4411	0.4715	3.342	0.0009	0.1529	0.628	52.32	<0.0001
	BMI	0.00724	0.6639	2.175	<0.0001	0.1098	0.76	94.63	<0.0001
	SMI	0.001843	0.9278	3.519	0.0002	0.05221	0.8169	78.38	<0.0001
	VATI	0.003548	0.8703	2.999	<0.0001	2.574	0.1184	83.7	<0.0001
	TOXICITY
	Variable	Source of variation
		Time by Group		Time		Group		Subject
		% of total variation	P value	% of total variation	P value	% of total variation	P value	% of total variation	P value
	Nausea	0.1852	0.8194	26.9	<0.0001	0.1028	0.5873	28.05	<0.0001
	Vomit	0.6555	0.4651	5.781	0.0006	0.04716	0.7108	27.59	0.0009
	Early Satiety	1.227	0.1381	8.591	<0.0001	0.1503	0.5538	34.43	<0.0001
	Anorexia	0.06212	0.9631	12.27	<0.0001	0.2503	0.4084	29.36	<0.0001
	Diarrhea	1.256	0.1281	28.76	<0.0001	0.1352	0.4586	19.75	0.0032
	Constipation	0.5113	0.5859	0.2829	0.7977	0.4194	0.345	37.65	<0.0001
	Abdominal pain	0.1764	0.9019	1.876	0.0445	0.3511	0.3896	38	<0.0001
	Bloating	0.4597	0.6298	2.077	0.0242	0.005012	0.9191	39.15	<0.0001
	Xerostomia	0.1852	0.8769	8.096	<0.0001	1.219	0.0912	33.78	<0.0001
	Disgeusia	0.1708	0.8833	17.03	<0.0001	0.0003344	0.973	23.46	0.0029
	CYTOKINES
	Variable	Source of variation
		Time by Group		Time		Group		Subject
		% of total variation	P value	% of total variation	P value	% of total variation	P value	% of total variation	P value
	TNF-alpha	1.315	0.2046	2.06	0.0884	0.711	0.1689	29.89	0.6875
	IL-6	1.893	0.0986	0.2486	0.7284	0.08357	0.6516	32.94	0.4583
	IL-1beta	0.8306	0.3304	4.52	0.0064	5.597	<0.0001	26.9	0.7646
	IFN-gamma	0.6879	0.4177	2.179	0.0669	0.08688	0.6468	33.27	0.4051
	IL-17A	0.8223	0.3722	2.932	0.0431	1.822	0.0175	25.08	0.9477
	IL-22	0.175	0.692	2.37	0.0614	0.3501	0.3922	38.32	0.0782
	IL-4	0.2173	0.746	0.2242	0.7393	2.928	0.011	35.02	0.2444
	IL-10	1.706	0.1483	0.6325	0.4008	0.7372	0.1678	30.82	0.6318
	SII	0.2878	0.6209	4.614	0.0014	0.1849	0.5578	43.24	<0.0001
	Calprotectin	3.102	0.0278	4.234	0.0079	0.09383	0.5782	24.38	0.9531
	QUALITY OF LIFE
	Variable	Source of variation
		Time by Group		Time		Group		Subject
		% of total variation	P value	% of total variation	P value	% of total variation	P value	% of total variation	P value
	Summary score	0.2168	0.7181	10.48	<0.0001	0.5093	0.3544	47.54	<0.0001
	Global score	0.9505	0.2156	6.05	<0.0001	0.1208	0.6297	41.77	<0.0001
