# Supplementary material for: Benefits of an anti-inflammatory diet compared to a low-residue diet during concurrent chemoradiation therapy for patients with locally advanced cervical cancer: a randomized clinical trial
Source: Front Nutr. 2026 Jul 13;13:1835417. doi: 10.3389/fnut.2026.1835417 (PMC13402472; doi:10.3389/fnut.2026.1835417)
Supplement: Supplementary file 1 [file Data_Sheet_1.zip › Supplementary Table S3.xlsx]

## Sheet: Sheet1
	PG-SGA EFFECT SIZE FOR SCORES B-C
	Group	Meassurenment	V1	V2	V3	V4	V5
	AID vs. LRD	RR (95% CI)	1.229 (0.4278 to 3.554)	1.229 (0.4278 to 3.554)	1.024 (0.7516 to 1.397)	1.244 (0.7143 to 2.190)	0.3415 (0.08158 to 1.383)
	p-value		0.7565	0.7565	>0.9999	0.5006	0.2646
