# Supplementary material for: Benefits of an anti-inflammatory diet compared to a low-residue diet during concurrent chemoradiation therapy for patients with locally advanced cervical cancer: a randomized clinical trial
Source: Front Nutr. 2026 Jul 13;13:1835417. doi: 10.3389/fnut.2026.1835417 (PMC13402472; doi:10.3389/fnut.2026.1835417)
Supplement: Supplementary file 1 [file Data_Sheet_1.zip › Supplementary Table S4.xlsx]

## Sheet: Sheet1
	Muscle mass index before and three months after finishing oncological treatment
		Visit 1		pa	Visit 5		pb	pc	pd
		AID	LRD		AID	LRD
		n=59	n=66		n=56	n=61
	MMI	43.8 ± 6.7	44.9 ± 7.2	0.399	42.0 ± 7.4	42.5 ± 6.7	0.707	<0.001	<0.001
	Hand strength	22.2 ± 5.2	21.4 ± 5.0	0.42	20.5 ± 5.3	20.1 ± 4.6	0.73	0.001	0.017
	AID: Anti-inflammatory diet; LRD: Low residue diet; MMI: Muscle mass index. a: Differences between diets at visit 1; b: Differences between diets at visit 5; c: Differences between visit 1 and visit 5 in AID group; d: Differences between visit 1 and visit 5 in LRD group.
