# Supplementary material for: Benefits of an anti-inflammatory diet compared to a low-residue diet during concurrent chemoradiation therapy for patients with locally advanced cervical cancer: a randomized clinical trial
Source: Front Nutr. 2026 Jul 13;13:1835417. doi: 10.3389/fnut.2026.1835417 (PMC13402472; doi:10.3389/fnut.2026.1835417)
Supplement: Supplementary file 1 [file Data_Sheet_1.zip › Supplementary Table S5.xlsx]

## Sheet: Sheet1
	Variables independently associated with malnutrition at any visit after the indication of the diet: per-protocol analysis.
			Bivariate analysis		Multivariate analysis
	Variable		RR (CI 95%)	p	RR (CI 95%)	p
	Diet	AID	1	0.584	1	0.488
		LRD	1.296 (0.511 – 3.285)		1.429 (0.521 – 3.916)
	Cervical cancer clinical stage		0.828 (0.578 – 1.184)	0.301		–
	Response to oncologycal treatment	Complete or partial	1	0.091	1	0.264
		Stable or progression	0.402 (0.140 – 1.157)		0.499 (0.148 – 1.691)
	Comorbidities	No	1	0.039	1	0.122
		Yes	2.743 (1.054 – 7.135)		2.278 (0.802 – 6.467)
	Age		0.987 (0.949 – 1.025)	0.492	–	–
	Cycles of chemotherapy		1.838 (0.925 – 3.654)	0.083	1.746 (0.858 – 3.552)	0.124
	HR = hazard ratio; CI = confidence interval; AID: Anti-inflammatory diet; LRD: Low residue diet.
