# Supplementary material for: Benefits of an anti-inflammatory diet compared to a low-residue diet during concurrent chemoradiation therapy for patients with locally advanced cervical cancer: a randomized clinical trial
Source: Front Nutr. 2026 Jul 13;13:1835417. doi: 10.3389/fnut.2026.1835417 (PMC13402472; doi:10.3389/fnut.2026.1835417)
Supplement: Supplementary file 1 [file Data_Sheet_1.zip › Supplementary Table S6.xlsx]

## Sheet: Sheet1
	Variables independently associated with malnutrition at any visit after the indication of the diet: intention-to-treat analysis
			Bivariate analysis		Multivariate analysis
	Variable		RR (CI 95%)	p	RR (CI 95%)	p
	Diet	AID	1	0.341	1	0.378
		LRD	1.433 (0.684 – 3.005)		1.409 (0.658 – 3.015)
	Cervical cancer clinical stage		0.901 (0.682 – 1.191)	0.465	–	–
	Response to oncologycal treatment	Complete or partial	1	0.381	1	–
		Stable or progression	0.7 (0.315 – 1.556)		–
	Comorbidities	No	1	0.011	1	0.012
		Yes	2.682 (1.256 – 5.729)		2.665 (1.246 – 5.702)
	Age		0.996 (0.966 – 1.028)	0.823	–	–
	HR = hazard ratio; CI = confidence interval; AID: Anti-inflammatory diet; LRD: Low residue diet.
