# Supplementary material for: Benefits of an anti-inflammatory diet compared to a low-residue diet during concurrent chemoradiation therapy for patients with locally advanced cervical cancer: a randomized clinical trial
Source: Front Nutr. 2026 Jul 13;13:1835417. doi: 10.3389/fnut.2026.1835417 (PMC13402472; doi:10.3389/fnut.2026.1835417)
Supplement: Supplementary file 1 [file Data_Sheet_1.zip › Supplementary Table S7.xlsx]

## Sheet: Hoja1
GI TOXICITY SYMPTOMS EFFECT SIZE FOR GRADES ≥2
Group	Meassurenment	V1 Nausea	V2 Nausea	V3 Nausea	V4 Nausea	V5 Nausea	V1 Anorexia	V3 Anorexia	V4 Anorexia	V5 Anorexia	V3 Diarrhea	V4 Diarrhea	V5 Diarrhea	V2 Constipation	V3 Constipation	V4 Constipation	V5 Constipation	V1 Abdominal pain	V2 Abdominal pain	V3 Abdominal pain	V4 Abdominal pain	V5 Abdominal pain	V1 Bloating	V3 Bloating	V4 Bloating	V5 Bloating
AID vs. LRD	RR (95% CI)	0.5122 (0.06843 to 3.781)	1.024 (0.1869 to 5.610)	1.497 (0.8672 to 2.642)	0.8963 (0.3661 to 2.181)	0.000 (0.000 to 3.860)	1.024 (0.1090 to 9.622)	1.537 (0.6235 to 3.847)	1.024 (0.2474 to 4.239)	0.5122 (0.06843 to 3.781)	1.610 (0.7132 to 3.703)	1.024 (0.1090 to 9.622)	infinity (0.2717 to +infinity)	infinity (0.5502 to +infinity)	0.3415 (0.04989 to 2.281)	1.024 (0.1869 to 5.610)	0.5122 (0.06843 to 3.781)	0.000 (0.000 to 3.860)	0.000 (0.000 to 3.860)	1.024 (0.1869 to 5.610)	0.5122 (0.1135 to 2.266)	0.000 (0.000 to 1.906)	1.024 (0.1090 to 9.622)	1.024 (0.1090 to 9.622)	0.6829 (0.1412 to 3.266)	93.00 (84.50–97.00)
p-value		>0.9999	>0.9999	0.1797	>0.9999	>0.9999	>0.9999	0.4052	>0.9999	>0.9999	0.2969	>0.9999	0.494	0.241	0.6158	>0.9999	>0.9999	>0.9999	>0.9999	>0.9999	0.6758	0.494	>0.9999	>0.9999	>0.9999	>0.9999
