# Supplementary material for: Benefits of an anti-inflammatory diet compared to a low-residue diet during concurrent chemoradiation therapy for patients with locally advanced cervical cancer: a randomized clinical trial
Source: Front Nutr. 2026 Jul 13;13:1835417. doi: 10.3389/fnut.2026.1835417 (PMC13402472; doi:10.3389/fnut.2026.1835417)
Supplement: Supplementary file 1 [file Data_Sheet_1.zip › Supplementary Table S8.xlsx]

## Sheet: Hoja1
Inflammatory indicators
Group	Meassurenment	V2 TNF-α (pg/ml)	V3 TNF-α (pg/ml)	V5 TNF-α (pg/ml)	V2 IL-6 (pg/ml)	V3 IL-6 (pg/ml)	V5 IL-6 (pg/ml)	V2 IL-1β (pg/ml)	V3 IL-1β (pg/ml)	V5 IL-1β (pg/ml)	V2 IFN-γ (pg/ml)	V3 IFN-γ (pg/ml)	V5 IFN-γ (pg/ml)	V2 IL-4 (pg/ml)	V3 IL-4 (pg/ml)	V5 IL-4 (pg/ml)
Anti-inflammatory diet	Median (q25 - q75)	13.47 (9.15–16.18)	10.85 (5.91–15.27)	11.71 (8.32–15.27)	22.32 (16.79–33.66)	22.32 (19.51–26.72)	22.32 (14.18–29.75)	2.94 (2.79–3.17)	2.86 (2.72–3.09)	3.09 (2.72–3.54)	11.44 (8.94–13.57)	12.03 (10.58–15.86)	14.53 (10.30–16.89)	11.35 (10.16–12.39)	10.82 (10.16–11.61)	11.35 (10.03–12.52)
	95% CI	11.71–14.37	9.150–14.37	9.150–14.37	16.79–29.75	19.51–25.23	15.47–25.23	2.86–3.09	2.72–2.94	2.86–3.17	9.74–12.63	10.86–14.53	12.03–15.86	10.56–11.87	10.29–11.35	10.29–12.13
Low residue diet	Median (q25 - q75)	11.28 (8.12–15.27)	10.85 (8.32–14.37)	12.15 (9.99–16.19)	22.32 (16.46–32.87)	22.32 (16.79–31.30)	25.98 (17.14–37.68)	3.17 (2.86–3.49)	3.33 (3.02–3.49)	3.25 (2.86–3.83)	12.63 (9.61–16.20)	11.44 (9.61–14.70)	12.03 (10.15–17.23)	11.22 (10.29–13.56)	10.96 (10.29–12.91)	12.26 (10.29–12.98)
	95% CI	8.320–13.47	8.320–12.59	9.99–14.37	18.13–29.75	16.79–26.72	19.51–34.45	2.86–3.33	3.17–3.33	3.02–3.49	10.86–13.25	10.86–12.63	11.44–15.86	10.29–12.13	10.82–12.39	11.35–12.65
p-value		0.349	0.729	0.277	0.435	0.641	0.09	0.132	<0.0001	0.108	0.357	0.508	0.809	0.414	0.19	0.055
										3.25 (3.020–3.490)
Group	Meassurenment	V2 IL-10 (pg/ml)	V3 IL-10 (pg/ml)	V5 IL-10 (pg/ml)	V2 IL-17A (pg/ml)	V3 IL-17A (pg/ml)	V5 IL-17A (pg/ml)	V2 IL-22 (pg/ml)	V3 IL-22 (pg/ml)	V5 IL-22 (pg/ml)	V1 SII	V2 SII	V3 SII	V5 SII	V2 Calprotectin (ng/g)	V3 Calprotectin (ng/g)	V5 Calprotectin (ng/g)
Anti-inflammatory diet	Median (q25 - q75)	0.00 (0.00–1.38)	0.00 (0.00–1.68)	0.00 (0.00–0.12)	0.70 (0.36–1.39)	0.94 (0.70–1.53)	0.94 (0.47–1.87)	3.96 (0.52–5.27)	1.36 (0.21–4.82)	2.38 (0.52–5.04)	743.26 (580.17–1377.72)	863.55 (607.75–1437.72)	1606.50 (1156.50–2463.75)	1029.80 (805.30–1710.75)	597.09 (271.95–925.82)	505.61 (44.92–943.40)	661.06 (111.61–765.18)
	95% CI	0.00–0.00	0.00–0.12	0.00–0.00	0.70–0.94	0.70–1.46	0.70–1.46	1.69–3.96	0.52–2.38	1.69–4.82	630.0–1010	737.7–1130	1283–1944	844.0–1658	331.7–844.8	277.8–895.8	212.9–720.4
Low residue diet	Median (q25 - q75)	0.00 (0.00–1.38)	0.00 (0.00–1.67)	0.00 (0.00–2.83)	0.94 (0.70–1.73)	1.13 (0.70–1.49)	1.87 (0.91–2.57)	2.38 (0.25–6.39)	2.38 (1.06–4.82)	5.27 (0.99–10.46)	625.11 (435.51–1257.49)	734.89 (478.86–1364.68)	1490.00 (1096.80–1987.25)	1028.67 (810.91–1533.82)	827.97 (566.56–1160.77)	59.82 (0.00–893.12)	429.42 (0.00–759.45)
	95% CI	0.00–0.00	0.00–0.00	0.00–0.00	0.70–1.19	0.70–1.19	1.32–2.57	0.52–3.15	2.03–4.82	2.76–8.18	513.0–909.3	558.0–1082	1204–1697	889.7–1323	597.1–1077	0.00–601.8	218.0–593.0
p-value		0.796	0.446	0.467	0.083	0.734	0.005	0.274	0.109	0.079	0.278	0.314	0.477	0.716	0.027	0.055	0.427
