# Supplementary material for: Benefits of an anti-inflammatory diet compared to a low-residue diet during concurrent chemoradiation therapy for patients with locally advanced cervical cancer: a randomized clinical trial
Source: Front Nutr. 2026 Jul 13;13:1835417. doi: 10.3389/fnut.2026.1835417 (PMC13402472; doi:10.3389/fnut.2026.1835417)
Supplement: Supplementary file 1 [file Data_Sheet_1.zip › Supplementary Table S9.xlsx]

## Sheet: Hoja1
EORTC QLQ-C30
Group	Meassurenment	V1 Summary Score	V3 Summary Score	V4 Summary Score	V5 Summary Score	V1 Global Score	V3 Global Score	V4 Global Score	V5 Global Score	V1 Physical Score	V3 Physical Score	V4 Physical Score	V5 Physical Score	V1 Role Score	V3 Role Score	V4 Role Score	V5 Role Score	V1 Emotional Score	V3 Emotional Score	V4 Emotional Score	V5 Emotional Score	V1 Cognitive Score	V3 Cognitive Score	V4 Cognitive Score	V5 Cognitive Score	V1 Social Score	V3 Social Score	V4 Social Score	V5 Social Score	V1 Fatigue Score	V3 Fatigue Score	V4 Fatigue Score	V5 Fatigue Score	V1 Nausea/Vomiting Score	V3 Nausea/Vomiting Score	V4 Nausea/Vomiting Score	V5 Nausea/Vomiting Score	V1 Pain Score	V3 Pain Score	V4 Pain Score	V5 Pain Score	V1 Dyspnea Score	V3 Dyspnea Score	V4 Dyspnea Score	V5 Dyspnea Score	V1 Insomnia Score	V3 Insomnia Score	V4 Insomnia Score	V5 Insomnia Score
Anti-inflammatory diet	Median (q25 - q75)	85.00 (71.50–92.50)	78.00 (63.00–85.00)	86.00 (75.75–93.50)	93.00 (84.50–97.00)	75.00 (50.00–83.00)	67.00 (50.00–83.00)	67.00 (60.25–92.00)	83.00 (75.00–100.00)	87.00 (76.50–100.00)	87.00 (80.00–93.00)	87.00 (80.00–100.00)	100.00 (90.00–100.00)	100.00 (75.00–100.00)	83.00 (67.00–100.00)	100.00 (67.00–100.00)	100.00 (100.00–100.00)	67.00 (62.50–83.00)	75.00 (67.00–92.00)	83.00 (69.00–98.00)	92.00 (75.00–100.00)	83.00 (67.00–100.00)	100.00 (83.00–100.00)	100.00 (83.00–100.00)	100.00 (83.00–100.00)	83.00 (67.00–100.00)	83.00 (67.00–100.00)	100.00 (67.00–100.00)	100.00 (91.50–100.00)	22.00 (11.00–33.00)	33.00 (22.00–38.50)	27.50 (11.00–33.00)	11.00 (0.00–22.00)	0.00 (0.00–17.00)	33.00 (17.00–50.00)	17.00 (0.00–17.00)	0.00 (0.00–0.00)	33.00 (17.00–50.00)	17.00 (0.00–33.00)	17.00 (0.00–33.00)	0.00 (0.00–17.00)	0.00 (0.00–33.00)	0.00 (0.00–33.00)	0.00 (0.00–0.00)	0.00 (0.00–0.00)	33.00 (0.00–33.00)	0.00 (0.00–33.00)	33.00 (0.00–33.00)	0.00 (0.00–33.00)
	95% CI	77.00–89.00	75.00–80.00	80.01–91.00	88.00–97.00	67.00–83.00	67.00–75.00	67.00–83.00	83.00–92.00	87.00–96.50	87.00–93.00	87.00–93.00	93.00–100.00	83.00–100.00	67.00–100.00	67.00–100.00	100.00–100.00	67.00–75.00	71.00–87.39	75.00–92.00	83.00–100.00	67.00–91.28	83.00–100.00	83.00–100.00	83.00–100.00	83.00–100.00	83.00–100.00	83.00–100.00	100.00–100.00	11.00–33.00	22.00–33.00	22.00–33.00	0.00–22.00	0.00–0.00	17.00–33.00	8.50–17.00	0.00–0.00	17.00–33.00	0.00–17.00	0.00–17.00	0.00–8.50	0.00–33.00	0.00–33.00	0.00–0.00	0.00–0.00	0.00–33.00	0.00–33.00	0.00–33.00	0.00–33.00
Low residue diet	Median (q25 - q75)	81.00 (70.00–91.25)	77.00 (67.50–82.25)	80.50 (66.00–86.00)	91.00 (79.25–95.00)	75.00 (50.00–92.00)	71.00 (50.00–83.00)	83.00 (67.00–98.00)	83.00 (67.00–100.00)	93.00 (80.00–100.00)	87.00 (80.00–93.00)	93.00 (80.00–100.00)	93.00 (87.00–100.00)	100.00 (83.00–100.00)	83.00 (67.00–100.00)	100.00 (67.00–100.00)	100.00 (83.00–100.00)	75.00 (64.75–83.00)	75.00 (67.00–92.00)	75.00 (67.00–92.00)	83.00 (75.00–100.00)	83.00 (67.00–100.00)	83.00 (67.00–100.00)	100.00 (71.00–100.00)	83.00 (79.00–100.00)	100.00 (67.00–100.00)	83.00 (67.00–100.00)	100.00 (67.00–100.00)	83.00 (79.00–100.00)	33.00 (11.00–44.00)	33.00 (22.00–56.00)	33.00 (11.00–33.00)	22.00 (8.25–33.00)	0.00 (0.00–17.00)	17.00 (17.00–50.00)	17.00 (0.00–29.00)	0.00 (0.00–0.00)	33.00 (12.75–33.00)	17.00 (12.75–33.00)	17.00 (0.00–33.00)	17.00 (0.00–33.00)	0.00 (0.00–33.00)	0.00 (0.00–33.00)	0.00 (0.00–33.00)	0.00 (0.00–33.00)	33.00 (0.00–33.00)	33.00 (0.00–33.00)	16.50 (0.00–33.00)	33.00 (0.00–33.00)
	95% CI	72.00–90.00	75.00–81.00	82.00–89.00	87.00–92.00	67.00–83.00	62.50–83.00	71.00–83.00	83.00–87.46	87.00–100.00	87.00–93.00	87.00–93.00	93.00–100.00	83.00–100.00	67.00–100.00	83.00–100.00	100.00–100.00	67.00–83.00	67.00–83.00	75.00–83.00	83.00–92.00	83.00–100.00	83.00–100.00	83.00–100.00	83.00–100.00	83.00–100.00	67.00–100.00	67.00–100.00	83.00–100.00	22.00–33.00	22.00–44.00	16.50–33.00	11.00–22.00	0.00–17.00	17.00–33.00	0.00–17.00	0.00–0.00	17.00–33.00	17.00–33.00	0.00–33.00	0.00–17.00	0.00–33.00	0.00–33.00	0.00–0.00	0.00–0.00	0.00–33.00	0.00–33.00	0.00–33.00	0.00–33.00
	p-value	0.402	0.46	0.778	0.389	0.827	0.246	0.22	0.362	0.863	0.97	0.689	0.393	0.705	0.465	0.452	0.166	0.352	0.524	0.224	0.581	0.481	0.228	0.831	0.155	0.562	0.518	0.535	0.015	0.212	0.481	0.886	0.062	0.2	0.518	0.591	0.426	0.966	0.24	0.609	0.021	0.832	0.644	0.496	0.211	0.694	0.171	0.773	0.487
EORTC QLQ-CX24
Group	Meassurenment	V1 Body Image Score	V3 Body Image Score	V4 Body Image Score	V5 Body Image Score	V1 Sexual Activity Score	V3 Sexual Activity Score	V4 Sexual Activity Score	V5 Sexual Activity Score	V1 Sexual Enjoyment Score	V3 Sexual Enjoyment Score	V4 Sexual Enjoyment Score	V5 Sexual Enjoyment Score	V1 Sexual/Vaginal Function Score	V3 Sexual/Vaginal Function Score	V4 Sexual/Vaginal Function Score	V5 Sexual/Vaginal Function Score	V1 Symptom Experience Score	V3 Symptom Experience Score	V4 Symptom Experience Score	V5 Symptom Experience Score	V1 Lymphedema Score	V3 Lymphedema Score	V4 Lymphedema Score	V5 Lymphedema Score	V1 Peripheral Neuropathy Score	V3 Peripheral Neuropathy Score	V4 Peripheral Neuropathy Score	V5 Peripheral Neuropathy Score	V1 Menopausal Symptoms Score	V3 Menopausal Symptoms Score	V4 Menopausal Symptoms Score	V5 Menopausal Symptoms Score	V1 Sexual Worry Score	V3 Sexual Worry Score	V4 Sexual Worry Score	V5 Sexual Worry Score
Anti-inflammatory diet	Median (q25 - q75)	0.00 (0–33)	11.00 (0–27.5)	0.00 (0–11)	0.00 (0–16.5)	100.00 (100–100)	100.00 (100–100)	100.00 (100–100)	100.00 (67–100)	33.00 (33–67)	67.00 (33–67)	67.00 (67–91.75)	67.00 (67–100)	17.00 (8–33)	33.00 (12.5–46)	33.50 (19–42)	29.00 (8–33)	18.00 (12–27)	18.00 (9–27)	15.00 (9–18)	9.00 (6–13.5)	0.00 (0–33)	0.00 (0–0)	0.00 (0–27.75)	0.00 (0–0)	0.00 (0–33)	0.00 (0–33)	0.00 (0–33)	0.00 (0–33)	0.00 (0–33)	33.00 (0–33)	16.50 (0–33)	0.00 (0–33)	0.00 (0.00–33)	0.00 (0.00–33)	0.00 (0.00–33)	33.00 (0.00–33)
	95% CI	0.00–27.50	0.00–22.00	0–11.00	0.00–0.00	100.00–100.00	100.00–100.00	100.00–100.00	67.00–100.00	33.00–67.00	33.00–67.00	67.00–100.00	67–83.50	8.00–33.00	8.00–50.00	17.00–42.00	17.00–33.00	15.00–24.00	12.00–22.50	12.00–15.00	6.00–12.00	0.00–33.00	0.00–0.00	0.00–0.00	0.00–0.00	0.00–33.00	0.00–0.00	0.00–33.00	0.00–33.00	0.00–33.00	33.00–33.00	16.50–33.00	0.00–0.00	0.00–33.00	0.00–33.00	0.00–33.00	33.00–33.00
Low residue diet	Median (q25 - q75)	22.00 (0–47)	11.00 (0–22)	0.00 (0–19.25)	0.00 (0–22)	100.00 (100–100)	100.00 (100–100)	100.00 (100–100)	67.00 (67–100)	33.00 (24.75–67)	67.00 (41.5–67)	50.00 (24.75–100)	67 (33–67)	17.00 (8–81.25)	25.00 (12.25–56.5)	21.00 (6–25)	29 (19–39.7)	21.00 (14.25–33.75)	18.00 (9–27)	12.00 (6–18)	10.5 (5.25–18)	0.00 (0–33)	0.00 (0–0)	0.00 (0–0)	0.00 (0–0)	0.00 (0–33)	0.00 (0–33)	0.00 (0–33)	0.00 (0–33)	0.00 (0–33)	16.50 (0–33)	0.00 (0–33)	0.00 (0–33)	0.00 (0.00–33)	0.00 (0.00–33)	33.00 (0.00–33)	33.00 (0.00–33)
	95% CI	5.639–33.00	0.00–11.00	0–11.00	0.00–11.00	100.00–100.00	100.00–100.00	100.00–100.00	67.00–100.00	16.50–67.00	33.00–67.00	16.50–100.00	33.00–67.00	8.00–100.00	8.00–67.00	4.00–25.00	25.00–33.00	18.00–30.00	12.00–24.00	9.00–15.00	6.00–15.00	0.00–0.00	0.00–0.00	0.00–0.00	0.00–0.00	0.00–33.00	0.00–0.00	0.00–33.00	0.00–33.00	0.00–33.00	16.50–33.00	0.00–33.00	0.00–33.00	0.00–33.00	0.00–33.00	33.00–33.00	33.00–33.00
	p-value	0.221	0.759	0.811	0.314	0.549	0.673	0.54	0.184	0.628	0.73	0.476	0.136	0.694	0.905	0.171	0.551	0.15	0.916	0.288	0.607	0.091	0.738	0.041	0.742	0.791	0.704	0.928	0.893	0.784	0.831	0.646	0.084	0.944	0.618	0.174	0.936
[truncated: 16 more columns]
